# Supplementary material for: Assessment of Paclitaxel Drug-Coated Balloon-Only Angioplasty for Multivessel Coronary Artery Disease
Source: J Clin Med. 2025 Dec 26;15(1):204. doi: 10.3390/jcm15010204 (PMC12786437; doi:10.3390/jcm15010204)
Supplement: Supplementary file 1 [file jcm-15-00204-s001.zip]

Archive with 1 entries (1 files):
- jcm-4026682-supplementary.pdf
